# Supplementary material for: Preclinical Assessment of Mesenchymal-Stem-Cell-Based Therapies in Spinocerebellar Ataxia Type 3
Source: Biomedicines. 2021 Nov 24;9(12):1754. doi: 10.3390/biomedicines9121754 (PMC8698556; doi:10.3390/biomedicines9121754)
Supplement: Supplementary file 1 [file biomedicines-09-01754-s001.zip]

Archive with 1 entries (1 files):
- biomedicines-1444271-supplementary.pdf
